# Supplementary material for: The anti-obesogenic metabolite, Lac-Phe, is elevated by metformin treatment in prostate cancer patients
Source: EMBO Mol Med. 2026 Apr 6;18(5):1551–62. doi: 10.1038/s44321-026-00408-6 (PMC13179383; doi:10.1038/s44321-026-00408-6)
Supplement: Supplementary file 3 — Source data Fig. 1 [file 44321_2026_408_MOESM3_ESM.zip]

Archive with 22 entries (16 files):
- Figure 1/
- __MACOSX/._Figure 1
- Figure 1/Figure 1F/
- __MACOSX/Figure 1/._Figure 1F
- Figure 1/Figure 1B/
- __MACOSX/Figure 1/._Figure 1B
- Figure 1/Figure 1E/
- __MACOSX/Figure 1/._Figure 1E
- Figure 1/Figure 1D/
- __MACOSX/Figure 1/._Figure 1D
- Figure 1/Figure 1C/
- __MACOSX/Figure 1/._Figure 1C
- Figure 1/Figure 1F/Fig 1F-Lac-Phe concentrations (┬╡M) from LC-MS (biomarker protocol specimens).xlsx
- __MACOSX/Figure 1/Figure 1F/._Fig 1F-Lac-Phe concentrations (┬╡M) from LC-MS (biomarker protocol specimens).xlsx
- Figure 1/Figure 1B/Fig 1B-Lactate concentrations (mM) from LC-MS.xlsx
- __MACOSX/Figure 1/Figure 1B/._Fig 1B-Lactate concentrations (mM) from LC-MS.xlsx
- Figure 1/Figure 1E/Fig 1E-Lac-Phe concentrations (┬╡M) from LC-MS (Arm B, Baseline vs. D225).xlsx
- __MACOSX/Figure 1/Figure 1E/._Fig 1E-Lac-Phe concentrations (┬╡M) from LC-MS (Arm B, Baseline vs. D225).xlsx
- Figure 1/Figure 1D/Fig 1D-Lac-Phe concentrations (┬╡M) from LC-MS (Arm B, Baseline vs. D56).xlsx
- __MACOSX/Figure 1/Figure 1D/._Fig 1D-Lac-Phe concentrations (┬╡M) from LC-MS (Arm B, Baseline vs. D56).xlsx
- Figure 1/Figure 1C/Fig 1C-Lac-Phe concentrations (┬╡M) from LC-MS.xlsx
- __MACOSX/Figure 1/Figure 1C/._Fig 1C-Lac-Phe concentrations (┬╡M) from LC-MS.xlsx
