# Supplementary material for: The anti-obesogenic metabolite, Lac-Phe, is elevated by metformin treatment in prostate cancer patients
Source: EMBO Mol Med. 2026 Apr 6;18(5):1551–62. doi: 10.1038/s44321-026-00408-6 (PMC13179383; doi:10.1038/s44321-026-00408-6)
Supplement: Supplementary file 3 — Source data Fig. 1 [file 44321_2026_408_MOESM3_ESM.zip › Figure 1/Figure 1F/Fig 1F-Lac-Phe concentrations (┬╡M) from LC-MS (biomarker protocol specimens).xlsx]

## Sheet: Sheet1
Lac-Phe concentration (µM) in patients from the biomarker specimen collection protocol at the University of Miami/Sylvester Comprehensive Cancer Center
Patients were profiled for Lac-Phe blinded to treatment; treatment groups assigned following unblinding
No metabolism-modifying drugs			On metabolism-modifying drugs (patients on metformin in red)
PBM001	0.508831		PBM004	0.924264	*on tirzepatide, but not metformin
PBM002	0.619816		PBM005	1.29383	*on insulin, but not metformin
PBM003	0.268061		PBM006	1.81246
PBM009	0.337953		PBM007	1.19154
PBM010	0.338801		PBM008	0.388276
PBM012	0.449024		PBM011	1.03073
PBM013	0.281866		PBM014	0.811301
PBM016	0.30921		PBM026	0.421375	*on semaglutide, but not metformin
PBM017	0.648024		PBM028	0.726692
PBM018	0.312781		PBM029	0.580236
PBM022	0.370677
PBM025	0.478702
PBM027	0.302132
PBM031	0.504836
PBM032	0.271431
