# Supplementary material for: The anti-obesogenic metabolite, Lac-Phe, is elevated by metformin treatment in prostate cancer patients
Source: EMBO Mol Med. 2026 Apr 6;18(5):1551–62. doi: 10.1038/s44321-026-00408-6 (PMC13179383; doi:10.1038/s44321-026-00408-6)
Supplement: Supplementary file 3 — Source data Fig. 1 [file 44321_2026_408_MOESM3_ESM.zip › Figure 1/Figure 1B/Fig 1B-Lactate concentrations (mM) from LC-MS.xlsx]

## Sheet: Sheet1
Lactate concentration (mM) in BIMET-1 trial patients
	Arm A: Baseline	Arm A: Observation	Arm A: Bic only	Arm B: Baseline	Arm B: Met only	Arm B: Met + Bic
	1.21755	1.25938	1.064	1.18436	1.11735	0.921911
	1.19081	1.04648	0.796059	1.09668	1.12607	1.00074
	1.10454	0.884535	1.11174	0.92841	1.18366	1.30903
	1.22477	1.15048	1.23646	0.835254	1.28576	1.06279
	1.20548	1.52078	1.10537	1.08736	0.980805	1.15391
				0.821186	1.08575
				1.07561	0.922005
