# Supplementary material for: The anti-obesogenic metabolite, Lac-Phe, is elevated by metformin treatment in prostate cancer patients
Source: EMBO Mol Med. 2026 Apr 6;18(5):1551–62. doi: 10.1038/s44321-026-00408-6 (PMC13179383; doi:10.1038/s44321-026-00408-6)
Supplement: Supplementary file 3 — Source data Fig. 1 [file 44321_2026_408_MOESM3_ESM.zip › Figure 1/Figure 1D/Fig 1D-Lac-Phe concentrations (┬╡M) from LC-MS (Arm B, Baseline vs. D56).xlsx]

## Sheet: Sheet1
Lac-Phe (µM) in BIMET-1 trial Arm B patients (Met represents D56)
Patient #	Baseline (R)	Met (R)	Baseline (NR)	Met (NR)
B-2	0.13	0.32
B-3			0.14	0.23
B-9	0.11	0.18
B-12	0.09	0.29
B-14			0.1	0.19
B-15			0.13	0.19
B-16	0.13	0.15
