# Supplementary material for: The anti-obesogenic metabolite, Lac-Phe, is elevated by metformin treatment in prostate cancer patients
Source: EMBO Mol Med. 2026 Apr 6;18(5):1551–62. doi: 10.1038/s44321-026-00408-6 (PMC13179383; doi:10.1038/s44321-026-00408-6)
Supplement: Supplementary file 3 — Source data Fig. 1 [file 44321_2026_408_MOESM3_ESM.zip › Figure 1/Figure 1C/Fig 1C-Lac-Phe concentrations (┬╡M) from LC-MS.xlsx]

## Sheet: Sheet1
Lac-Phe concentration (µM) in BIMET-1 trial patient
	Arm A: Baseline	Arm A: Observation	Arm A: Bic only	Arm B: Baseline	Arm B: Met only	Arm B: Met + Bic
	0.2	0.29	0.23	0.13	0.32	0.3
	0.35	0.11	0.09	0.14	0.23	0.48
	0.14	0.1	0.16	0.11	0.18	0.3
	0.1	0.09	0.14	0.09	0.29	0.14
	0.17	0.27	0.11	0.1	0.19	0.29
				0.13	0.19
				0.13	0.15
