# Supplementary material for: The anti-obesogenic metabolite, Lac-Phe, is elevated by metformin treatment in prostate cancer patients
Source: EMBO Mol Med. 2026 Apr 6;18(5):1551–62. doi: 10.1038/s44321-026-00408-6 (PMC13179383; doi:10.1038/s44321-026-00408-6)
Supplement: Supplementary file 4 — Source data Fig. 2 [file 44321_2026_408_MOESM4_ESM.zip]

Archive with 22 entries (16 files):
- Figure 2/
- __MACOSX/._Figure 2
- Figure 2/Figure 2A/
- __MACOSX/Figure 2/._Figure 2A
- Figure 2/Figure 2C/
- __MACOSX/Figure 2/._Figure 2C
- Figure 2/Figure 2D/
- __MACOSX/Figure 2/._Figure 2D
- Figure 2/Figure 2E/
- __MACOSX/Figure 2/._Figure 2E
- Figure 2/Figure 2B/
- __MACOSX/Figure 2/._Figure 2B
- Figure 2/Figure 2A/Fig 2A-Change in patient weight (kg) in different treatment arms.xlsx
- __MACOSX/Figure 2/Figure 2A/._Fig 2A-Change in patient weight (kg) in different treatment arms.xlsx
- Figure 2/Figure 2C/Fig 2C-Patient GDF-15 levels (Arm B)- individual patient trendlines between D1 vs.xlsx
- __MACOSX/Figure 2/Figure 2C/._Fig 2C-Patient GDF-15 levels (Arm B)- individual patient trendlines between D1 vs.xlsx
- Figure 2/Figure 2D/Fig 2D-Correlation between change in Lac-Phe and change in weight.xlsx
- __MACOSX/Figure 2/Figure 2D/._Fig 2D-Correlation between change in Lac-Phe and change in weight.xlsx
- Figure 2/Figure 2E/Fig 2E-Correlation between change in GDF-15 and change in weight.xlsx
- __MACOSX/Figure 2/Figure 2E/._Fig 2E-Correlation between change in GDF-15 and change in weight.xlsx
- Figure 2/Figure 2B/Fig 2B-Patient GDF-15 levels (D1 vs. D56, Arm B)-scatter plot.xlsx
- __MACOSX/Figure 2/Figure 2B/._Fig 2B-Patient GDF-15 levels (D1 vs. D56, Arm B)-scatter plot.xlsx
