# Supplementary material for: The anti-obesogenic metabolite, Lac-Phe, is elevated by metformin treatment in prostate cancer patients
Source: EMBO Mol Med. 2026 Apr 6;18(5):1551–62. doi: 10.1038/s44321-026-00408-6 (PMC13179383; doi:10.1038/s44321-026-00408-6)
Supplement: Supplementary file 4 — Source data Fig. 2 [file 44321_2026_408_MOESM4_ESM.zip › Figure 2/Figure 2A/Fig 2A-Change in patient weight (kg) in different treatment arms.xlsx]

## Sheet: Sheet1
Change in weight (kg) in BIMET-1 patients
Arm A: D225-D1 (6 mo. Bic)	Arm B: D225-D1 (Met+ 6 mo. Bic)	Arm A: D56-D1 (No treatment)	Arm B: D56-D1 (Met only)
6.3	-0.5	1.8	-0.7
1.6	-1.5	1.9	-1.4
-1.85	-5	-1.75	-7.2
-2.8	-8.2	-3.3	-0.1
3.1	2.8	1.6	-0.4
	-3.1		-2.1
	-2.5		-1.5
