# Supplementary material for: The anti-obesogenic metabolite, Lac-Phe, is elevated by metformin treatment in prostate cancer patients
Source: EMBO Mol Med. 2026 Apr 6;18(5):1551–62. doi: 10.1038/s44321-026-00408-6 (PMC13179383; doi:10.1038/s44321-026-00408-6)
Supplement: Supplementary file 4 — Source data Fig. 2 [file 44321_2026_408_MOESM4_ESM.zip › Figure 2/Figure 2C/Fig 2C-Patient GDF-15 levels (Arm B)- individual patient trendlines between D1 vs.xlsx]

## Sheet: Sheet1
	Baseline (D1, Arm B)							Meformin (D56, Arm B)
BIMET-1 trial Arm B Patient #	B-2	B-9	B-12	B-16	B-3	B-14	B-15	B-2	B-9	B-12	B-16	B-3	B-14	B-15
GDF-15 (MSI)	676.804	309.909	625.182	625.364	927.682	500.318	564.182	1063.81	628.571	867.045	797.273	1220.64	801	1334.09
