# Supplementary material for: The anti-obesogenic metabolite, Lac-Phe, is elevated by metformin treatment in prostate cancer patients
Source: EMBO Mol Med. 2026 Apr 6;18(5):1551–62. doi: 10.1038/s44321-026-00408-6 (PMC13179383; doi:10.1038/s44321-026-00408-6)
Supplement: Supplementary file 4 — Source data Fig. 2 [file 44321_2026_408_MOESM4_ESM.zip › Figure 2/Figure 2D/Fig 2D-Correlation between change in Lac-Phe and change in weight.xlsx]

## Sheet: Sheet1
BIMET-1 trial Arm B Patient#	Arm B D56: Change in Lac-Phe (µM)	Arm B D56:Change in weight (kg)
B-2	0.19	-0.7
B-3	0.09	-0.4
B-9	0.07	-1.4
B-12	0.2	-7.2
B-14	0.09	-2.1
B-15	0.06	-1.5
B-16	0.02	-0.1
