# Supplementary material for: The anti-obesogenic metabolite, Lac-Phe, is elevated by metformin treatment in prostate cancer patients
Source: EMBO Mol Med. 2026 Apr 6;18(5):1551–62. doi: 10.1038/s44321-026-00408-6 (PMC13179383; doi:10.1038/s44321-026-00408-6)
Supplement: Supplementary file 4 — Source data Fig. 2 [file 44321_2026_408_MOESM4_ESM.zip › Figure 2/Figure 2E/Fig 2E-Correlation between change in GDF-15 and change in weight.xlsx]

## Sheet: Sheet1
BIMET-1 trial Arm B Patient#	Arm B, D56: Change in GDF-15 (10-2 MSI)	Arm B, D56: Change in weight (kg)
B-2	3.87005	-0.7
B-3	2.92954	-0.4
B-9	3.18662	-1.4
B-12	2.41864	-7.2
B-14	3.00682	-2.1
B-15	7.69909	-1.5
B-16	1.71909	-0.1
