# Supplementary material for: The anti-obesogenic metabolite, Lac-Phe, is elevated by metformin treatment in prostate cancer patients
Source: EMBO Mol Med. 2026 Apr 6;18(5):1551–62. doi: 10.1038/s44321-026-00408-6 (PMC13179383; doi:10.1038/s44321-026-00408-6)
Supplement: Supplementary file 5 — Figure EV1 Source Data [file 44321_2026_408_MOESM5_ESM.zip]

Archive with 6 entries (4 files):
- Expanded View Figure 1/
- __MACOSX/._Expanded View Figure 1
- Expanded View Figure 1/Figure EV1B/
- __MACOSX/Expanded View Figure 1/._Figure EV1B
- Expanded View Figure 1/Figure EV1B/Fig EV1B Lactate concentration (mM) from LC-MS (Arm B, Baseline vs D56).xlsx
- __MACOSX/Expanded View Figure 1/Figure EV1B/._Fig EV1B Lactate concentration (mM) from LC-MS (Arm B, Baseline vs D56).xlsx
