# Supplementary material for: The anti-obesogenic metabolite, Lac-Phe, is elevated by metformin treatment in prostate cancer patients
Source: EMBO Mol Med. 2026 Apr 6;18(5):1551–62. doi: 10.1038/s44321-026-00408-6 (PMC13179383; doi:10.1038/s44321-026-00408-6)
Supplement: Supplementary file 5 — Figure EV1 Source Data [file 44321_2026_408_MOESM5_ESM.zip › Expanded View Figure 1/Figure EV1B/Fig EV1B Lactate concentration (mM) from LC-MS (Arm B, Baseline vs D56).xlsx]

## Sheet: Sheet1
Lactate concentration (mM) in BIMET-1 trial Arm B patients
BIMET-1 trial Patient #	Baseline (R)	Met (R)	Baseline (NR)	Met (NR)
B-2	1.18436	1.11735
B-3			1.09668	1.12607
B-9	0.92841	1.18366
B-12	0.835254	1.28576
B-14			1.08736	0.980805
B-15			0.821186	1.08575
B-16	1.07561	0.922005
