# Supplementary material for: The anti-obesogenic metabolite, Lac-Phe, is elevated by metformin treatment in prostate cancer patients
Source: EMBO Mol Med. 2026 Apr 6;18(5):1551–62. doi: 10.1038/s44321-026-00408-6 (PMC13179383; doi:10.1038/s44321-026-00408-6)
Supplement: Supplementary file 6 — Figure EV2 Source Data [file 44321_2026_408_MOESM6_ESM.zip]

Archive with 10 entries (7 files):
- Expanded View Figure 2/
- __MACOSX/._Expanded View Figure 2
- Expanded View Figure 2/Figure EV2B/
- __MACOSX/Expanded View Figure 2/._Figure EV2B
- Expanded View Figure 2/Figure EV2C/
- __MACOSX/Expanded View Figure 2/._Figure EV2C
- Expanded View Figure 2/Figure EV2B/Fig EV2B-volcano plot (Arm B, Baseline vs D56).xlsx
- __MACOSX/Expanded View Figure 2/Figure EV2B/._Fig EV2B-volcano plot (Arm B, Baseline vs D56).xlsx
- Expanded View Figure 2/Figure EV2C/Fig EV2C-Correlation between GDF-15 and Lac-Phe (Arm B, D56).xlsx
- __MACOSX/Expanded View Figure 2/Figure EV2C/._Fig EV2C-Correlation between GDF-15 and Lac-Phe (Arm B, D56).xlsx
