# Supplementary material for: The anti-obesogenic metabolite, Lac-Phe, is elevated by metformin treatment in prostate cancer patients
Source: EMBO Mol Med. 2026 Apr 6;18(5):1551–62. doi: 10.1038/s44321-026-00408-6 (PMC13179383; doi:10.1038/s44321-026-00408-6)
Supplement: Supplementary file 6 — Figure EV2 Source Data [file 44321_2026_408_MOESM6_ESM.zip › Expanded View Figure 2/Figure EV2B/Fig EV2B-volcano plot (Arm B, Baseline vs D56).xlsx]

## Sheet: Volcano plot
Multiple unpaired t tests of absolute cytokine values on D1 vsD56 in Arm B patients from BIMET-1 trial (used to generate volcano plot in Figure EV1B)
Cytokine	Below threshold?	P value	Mean of Baseline, Arm B	Mean of Meformin, 56d	Difference	SE of difference	t ratio	df
Adiponectin	No	0.779524	20849	21667	-818.2	2858	0.2863	11.98
Angiogenin	No	0.760695	4924	5210	-286.1	918.1	0.3116	12
Angiopoietin-1	No	0.684508	369.1	344.1	24.93	59.7	0.4176	10.69
Angiopoietin-2	No	0.814429	300.3	317.9	-17.64	73.48	0.2401	11.67
Apolipoprotein A-I	No	0.522314	2862	3180	-317.5	481.4	0.6596	11.69
BAFF	No	0.835076	1024	1084	-59.57	279.9	0.2128	11.89
BDNF	No	0.76829	372.1	395.4	-23.36	77.4	0.3018	11.37
C-reactive protein	No	0.682259	5707	5301	406.1	965.7	0.4205	10.93
CCL17	No	0.580853	584	491.1	92.93	161.7	0.5747	8.246
CCL19	No	0.882294	131.6	128.3	3.359	22.21	0.1513	11.99
CCL2	No	0.444857	137.7	158.4	-20.71	26.22	0.79	12
CCL20	No	0.859226	118.8	113.1	5.645	30.87	0.1829	8.412
CCL3/CCL4	No	0.128717	33.28	44.85	-11.57	7.017	1.649	10.52
CCL5	No	0.732064	3505	3685	-179.6	511.5	0.3512	11
CCL7	No	0.406833	45.85	55.78	-9.927	11.39	0.8718	8.654
CD14	No	0.801226	591	614.3	-23.36	90.72	0.2574	11.95
CD147	No	0.789888	894.7	830	64.72	234.4	0.2761	7.537
CD26	No	0.549748	1165	1326	-160.6	261	0.6155	11.97
CD30	No	0.308636	303.7	237	66.72	62.09	1.075	9.676
CD31	No	0.298366	1732	1499	232.5	212	1.097	10.07
CD40 Ligand	No	0.249536	893.8	491.1	402.6	318.4	1.265	6.494
Chitinase 3 like 1	No	0.544602	3141	2628	512.5	803.8	0.6376	6.795
Complement Component C5/C5a	No	0.608978	1273	1492	-219.3	415.2	0.5281	9.965
Complement factor D	No	0.852409	1385	1429	-43.93	230.4	0.1906	10.61
Cripto-1	No	0.953442	41.28	40.49	0.7878	13.18	0.05978	10.61
CXCL1	No	0.509029	62.78	70.13	-7.355	10.8	0.6809	11.84
CXCL10	No	0.455473	285.7	246	39.72	51.39	0.7728	11.3
CXCL4	No	0.655799	2299	2458	-159.6	349.3	0.4571	12
CXCL5	No	0.40793	315.8	214.1	101.7	116.5	0.8732	8.027
CXCL9	No	0.098841	85.35	111.6	-26.21	14.52	1.805	10.85
Cystatin C	No	0.85171	1363	1304	59.07	309.1	0.1911	11.73
Dkk-1	No	0.641018	779.3	700.3	79	164.8	0.4793	11.12
EGF	No	0.655481	1304	1180	124	270	0.4593	10.41
Endoglin	No	0.529685	1700	1298	401.5	604.7	0.664	6.45
Fas Ligand	No	0.831314	178.4	170.9	7.502	34.27	0.2189	9.547
FGF basic	No	0.736303	167.1	154.8	12.29	35.49	0.3462	10.1
FGF-19	No	0.936081	254.6	260.5	-5.927	72.37	0.0819	11.98
FGF-7	No	0.557035	32.13	39.28	-7.141	11.82	0.6041	11.98
Fit-3-ligand	No	0.903056	121.7	118.6	3.073	24.7	0.1244	11.79
G-CSF	No	0.478803	50.42	56.06	-5.641	7.701	0.7325	11.29
GDF-15	Yes	0.012706	604.2	958.9	-354.7	119.4	2.971	11.01
GM-CSF	No	0.298349	301.1	170.8	130.2	115.6	1.126	6.763
Growth hormone/Somatotropin	No	0.393783	221.6	135.3	86.29	95	0.9083	7.03
HGF	No	0.430767	163.6	92.99	70.64	83.95	0.8415	6.321
I-TAC	No	0.915424	110	108.3	1.716	15.8	0.1086	11.32
ICAM-1	No	0.521499	524.6	431.9	92.72	140.3	0.661	11.65
IFN-gamma	No	0.833715	369.1	387.5	-18.36	85.54	0.2146	11.95
IGFBP-2	No	0.848345	1816	1743	72.36	369.2	0.196	10.58
IGFBP-3	No	0.782742	2713	2891	-178.2	631.8	0.2821	11.84
IL-10	No	0.854494	53.92	56.35	-2.427	12.95	0.1874	11.95
IL-11	No	0.461749	166.1	150.1	16.07	20.92	0.7685	9.058
IL-12 p70	No	0.834621	150.1	154.3	-4.212	19.74	0.2134	11.87
IL-13	No	0.249807	16.21	24.63	-8.427	6.856	1.229	9.119
IL-15	No	0.520021	77.85	86.7	-8.855	13.36	0.6629	11.89
IL-16	No	0.170225	66.85	82.13	-15.28	10.47	1.459	11.99
IL-17a	No	0.793654	352.1	373.3	-21.21	79.02	0.2684	10.33
IL-18 Bpa	No	0.702994	2177	2060	116.1	297.1	0.3907	11.75
IL-19	No	0.553297	65.28	72.7	-7.427	12.17	0.6102	11.8
IL-1a	No	0.725777	302.8	322.8	-20.07	55.87	0.3592	11.76
IL-1b	No	0.194974	44.13	56.63	-12.5	9.093	1.374	11.74
IL-1ra	No	0.355093	118.5	141.1	-22.57	23.25	0.9705	9.816
IL-2	No	0.330422	145.8	114.6	31.29	30.54	1.025	9.698
IL-22	No	0.570383	67.06	74.56	-7.498	12.84	0.5837	11.8
IL-23	No	0.611246	44.85	50.7	-5.855	11.22	0.5219	12
IL-24	No	0.056193	61.92	83.49	-21.57	9.876	2.184	9.19
IL-27	No	0.362944	71.56	86.99	-15.43	16.23	0.9506	10.62
IL-3	No	0.959154	48.92	48.49	0.4306	8.234	0.0523	11.99
IL-31	No	0.604274	52.13	57.56	-5.427	10.19	0.5323	11.95
IL-32	No	0.333762	81.49	98.7	-17.21	16.79	1.025	8.485
IL-33	No	0.161778	34.78	47.56	-12.78	8.565	1.493	11.8
IL-34	No	0.518182	65.49	73.35	-7.855	11.78	0.6669	11.33
IL-4	No	0.673098	57.85	64.92	-7.069	16.35	0.4324	12
IL-5	No	0.457862	101	121.3	-20.28	26.42	0.7679	11.63
IL-6	No	0.572524	144	118.3	25.72	43.64	0.5892	7.725
IL-8	No	0.433887	76.42	91.78	-15.36	18.9	0.8122	11
KLK3	No	0.708941	734.1	855.8	-121.6	317	0.3837	10.35
Leptin	No	0.706773	309.6	260.2	49.43	128.3	0.3853	11.92
LIF	No	0.482234	35.85	41.63	-5.784	7.936	0.7287	10.41
Lipocalin-2	No	0.827512	4267	4402	-135.4	607.7	0.2227	11.96
M-CSF	No	0.963075	171.9	173.4	-1.498	31.69	0.04727	11.99
MIF	No	0.998034	401.8	402	-0.2123	84.35	0.002517	11.98
MMP-9	No	0.850678	10902	10606	296.1	1539	0.1924	11.83
Myeloperoxidase	No	0.649448	293.5	328.6	-35.14	75.34	0.4664	11.73
Osteopontin	No	0.820864	2022	2125	-102.9	444.1	0.2317	11.35
PDGF-AA	No	0.691912	1610	1529	81.07	199.3	0.4068	11.02
PDGF-AB/BB	No	0.742408	3979	4148	-168.9	497.7	0.3394	8.654
Pentraxin 3	No	0.869341	592.2	609.1	-16.86	100.3	0.1681	11.98
RAGE	No	0.837783	173.1	179.5	-6.427	30.71	0.2092	11.94
RBP-4	No	0.541759	1351	1624	-272.5	432.8	0.6296	11.04
Relaxin-2	No	0.236589	85.21	105.1	-19.86	15.72	1.263	9.491
Restin	No	0.652664	594.1	530.1	64	138.7	0.4616	11.96
SDF-1a	No	0.585412	446.2	405.7	40.5	72.25	0.5606	12
SerpinE1	No	0.606614	5388	5789	-401.1	754.9	0.5313	10.18
SHBG	No	0.892249	3757	3843	-85.36	616.2	0.1385	11.39
ST2/IL-1 R4	No	0.840001	417.8	400.5	17.36	84.06	0.2065	11.48
TFF3	No	0.557799	1238	1373	-135.4	224.2	0.6038	11.42
TfR	No	0.802017	439.1	456.9	-17.78	69.21	0.257	10.85
TGF-a	No	0.8959	68.49	66.49	2.002	14.96	0.1338	11.39
Thrombospondin-1	No	0.592221	5635	5158	477.5	866.5	0.5511	11.4
TIM-3	No	0.96326	757.6	752.4	5.216	110.7	0.04714	10.88
TNF-a	No	0.516872	76.63	54.92	21.72	31.72	0.6846	6.605
uPAR	No	0.990861	282.2	281.7	0.502	42.88	0.01171	11.44
VCAM-1	No	0.340529	7919	8885	-966.8	966.2	1.001	10.04
VEGF	No	0.562913	182.6	148.4	34.22	56.92	0.6012	8.786
Vitamin D BP	No	0.852085	4864	5025	-161.9	849.8	0.1906	11.88

## Sheet: Raw cytokine data
	Absolute cytokine values, Baseline vs. D56 in BIMET-1 trial Arm B patients
	Baseline, Arm B							Meformin, 56d
	B-2	B-9	B-12	B-16	B-3	B-14	B-15	B-2	B-9	B-12	B-16	B-3	B-14	B-15
Adiponectin	14815.3	16681.4	26802.2	20491.4	29802.7	18956.8	18391.2	17068.8	16032.6	26797	25037.3	29185.6	18708	18839.1
Angiogenin	2480.3	2956.41	4732.18	4946.36	7197.68	6211.82	5941.18	2908.81	2852.57	5587.05	5137.27	6210.64	7023	6749.09
Angiopoietin-1	228.804	197.409	494.682	404.364	554.182	355.818	348.182	249.31	283.571	383.546	271.273	514.136	348.5	358.591
Angiopoietin-2	236.304	290.409	411.682	117.364	506.182	269.318	270.682	279.81	318.071	378.546	79.7727	573.136	346.5	249.591
Apolipoprotein A-I	1570.3	2061.41	3607.18	2111.36	4177.68	2941.82	3566.18	2773.81	2387.57	4127.05	2322.27	3325.64	4423	2899.09
BAFF	663.804	517.909	1857.18	1761.36	877.682	718.818	774.682	863.81	498.071	1492.05	1342.27	1885.64	797.5	709.091
BDNF	281.304	261.909	486.182	181.364	451.182	484.818	457.682	393.31	269.071	542.045	124.773	408.136	604.5	426.091
C-reactive protein	3245.3	3586.41	6002.18	4411.36	8877.68	7371.82	6456.18	3928.81	3272.57	5207.05	4657.27	7485.64	6698	5859.09
CCL17	458.304	190.909	427.682	941.364	1302.68	370.818	396.182	509.31	413.571	289.045	627.273	780.636	497	320.591
CCL19	108.804	76.9091	172.682	197.364	133.182	114.318	118.182	125.31	83.0714	137.046	118.273	216.136	112.5	105.591
CCL2	71.3043	108.409	128.182	111.364	219.182	176.818	148.682	119.81	100.071	179.545	110.773	234.136	187	177.591
CCL20	83.3043	75.4091	144.682	56.3636	273.182	118.818	79.6818	93.3095	95.5714	166.546	71.2727	144.636	128	92.5909
CCL3/CCL4	39.3043	36.9091	40.1818	15.3636	29.6818	45.8182	25.6818	30.8095	42.5714	70.5455	24.7727	57.1364	45.5	42.5909
CCL5	2630.3	1791.41	4267.18	4031.36	5087.68	3511.82	3216.18	3008.81	2542.57	4012.05	4052.27	5025.64	3663	3489.09
CCL7	26.3043	51.9091	47.1818	30.3636	54.6818	62.8182	47.6818	37.8095	47.0714	67.0455	23.7727	109.136	52.5	53.0909
CD14	349.304	366.409	686.182	603.364	712.182	720.318	699.182	375.81	420.571	684.045	508.773	750.636	794.5	766.091
CD147	636.304	499.409	922.182	586.864	2177.68	809.818	630.682	706.81	542.071	1052.05	1127.27	925.636	740.5	715.591
CD26	653.304	1006.41	902.182	704.364	1887.69	1366.82	1636.18	858.81	992.571	1852.05	610.273	1470.64	1823	1674.09
CD30	227.804	135.909	481.182	469.364	312.182	354.318	145.182	202.81	260.071	348.546	228.773	333.136	136.5	149.091
CD31	1690.3	876.409	1837.18	1531.36	1992.68	2441.82	1751.18	1483.81	1217.57	1277.05	1202.27	1570.64	1998	1744.09
CD40 Ligand	227.304	337.409	812.182	2631.36	1152.68	590.818	504.682	453.31	264.071	338.545	711.773	685.136	547.5	437.591
Chitinase 3 like 1	1870.3	1711.41	2817.18	2741.36	7647.68	2041.82	3156.18	2688.81	1562.57	2822.05	2897.27	2995.64	2333	3099.09
Complement Component C5/C5a	595.304	413.409	1627.18	1241.36	1747.68	1926.82	1356.18	482.81	498.071	2962.05	787.273	2060.64	1978	1674.09
Complement factor D	840.304	941.409	1557.18	1271.36	2372.68	1306.82	1406.18	1173.81	972.571	1552.05	1427.27	2065.64	1498	1314.09
Cripto-1	12.8043	22.9091	48.6818	31.8636	69.1818	47.3182	56.1818	10.8095	29.0714	47.0455	8.27273	91.6364	56.5	40.0909
CXCL1	43.8043	36.9091	75.6818	68.3636	93.1818	62.3182	59.1818	50.3095	49.0714	81.5455	58.7727	110.136	75	66.0909
CXCL10	158.804	143.409	291.182	369.864	425.182	358.318	253.182	160.31	185.071	257.046	165.773	379.136	325.5	249.091
CXCL4	1425.3	1691.41	2717.18	1956.36	3312.68	2536.82	2451.18	1528.81	1662.57	2942.05	2257.27	3200.64	2918	2699.09
CXCL5	73.8043	93.4091	228.682	282.364	900.682	200.318	431.182	129.31	68.0714	214.045	155.273	437.636	260.5	233.591
CXCL9	62.3043	68.9091	99.6818	82.8636	126.182	68.3182	89.1818	101.81	74.0714	148.546	74.7727	149.136	106.5	126.091
Cystatin C	555.804	718.409	1622.18	1066.36	2212.68	1401.82	1966.18	713.81	629.071	1577.05	917.273	1625.64	1758	1909.09
Dkk-1	443.304	409.409	937.182	1261.36	1177.68	682.318	543.682	479.31	508.571	817.045	832.273	1190.64	530	544.091
EGF	775.304	373.409	1342.18	2101.36	1272.68	1886.82	1376.18	665.31	937.571	1077.05	1192.27	975.636	1748	1664.09
Endoglin	935.304	827.909	1372.18	1126.36	5237.68	1211.82	1186.18	1353.81	811.071	1352.05	1087.27	1810.64	1373	1299.09
Fas Ligand	73.8043	103.409	155.682	265.364	290.182	182.818	177.682	100.81	173.571	158.045	186.773	250.636	176.5	150.091
FGF basic	43.8043	76.4091	164.182	232.864	243.182	176.818	232.682	142.81	81.5714	175.046	115.273	197.636	229	142.591
FGF-19	56.8043	134.909	251.682	183.864	328.182	414.818	411.682	134.81	135.071	260.546	130.273	327.136	458.5	377.091
FGF-7	1.30435	20.4091	42.6818	17.3636	68.6818	37.3182	37.1818	16.3095	25.0714	43.0455	14.7727	78.1364	52.5	45.0909
Fit-3-ligand	50.3043	102.909	103.682	187.864	184.682	120.318	102.182	86.8095	114.571	109.546	106.273	214.136	99.5	99.5909
G-CSF	33.3043	34.9091	57.1818	59.8636	56.6818	64.8182	46.1818	41.8095	46.0714	61.0455	35.2727	82.6364	63.5	62.0909
GDF-15	676.804	309.909	625.182	625.364	927.682	500.318	564.182	1063.81	628.571	867.045	797.273	1220.64	801	1334.09
GM-CSF	71.3043	92.9091	472.182	177.864	897.682	267.318	128.182	102.31	95.0714	184.046	321.273	167.136	175.5	150.591
Growth hormone/Somatotropin	102.804	54.9091	303.682	154.864	735.182	133.818	65.6818	125.31	175.571	126.545	48.7727	241.636	180.5	48.5909
HGF	39.8043	58.4091	106.682	102.864	657.682	94.8182	85.1818	75.8095	54.5714	92.5455	75.2727	167.136	101	84.5909
I-TAC	101.304	85.4091	182.182	93.3636	111.182	104.818	91.6818	85.8095	116.071	104.046	70.7727	150.636	121.5	109.091
ICAM-1	239.304	196.909	350.182	735.864	603.182	986.818	560.182	280.31	193.071	287.545	309.773	617.136	868	467.591
IFN-gamma	267.304	417.909	528.682	124.364	612.682	337.318	295.682	421.31	454.571	384.546	139.773	634.136	413	265.091
IGFBP-2	1040.3	890.409	2812.18	1851.36	2942.68	1381.82	1791.18	1168.81	1037.57	2362.05	1677.27	2395.64	1488	2074.09
IGFBP-3	1250.3	1461.41	3137.18	2936.36	5022.68	2441.82	2741.18	1768.81	1392.57	3537.05	3117.27	4730.64	2678	3014.09
IL-10	19.8043	42.4091	56.6818	46.3636	46.6818	93.3182	72.1818	32.3095	47.0714	55.5455	19.2727	82.1364	77	81.0909
IL-11	97.8043	120.409	200.682	210.364	223.682	176.818	133.182	131.81	129.571	170.046	119.773	179.136	180.5	139.591
IL-12 p70	100.304	125.409	172.682	141.364	216.182	169.318	125.182	121.81	136.571	190.546	115.773	205.136	172	138.091
IL-13	16.3043	18.9091	3.18182	14.3636	8.68182	27.3182	24.6818	15.8095	28.5714	18.5454	4.27273	14.1364	48	43.0909
IL-15	60.8043	67.4091	91.6818	38.8636	96.1818	108.318	81.6818	67.3095	72.5714	99.5455	44.7727	97.1364	121	104.591
IL-16	66.8043	63.9091	86.6818	31.3636	62.6818	90.8182	65.6818	76.8095	74.5714	99.0455	46.7727	84.1364	109	84.5909
IL-17a	209.804	222.909	359.182	349.864	339.682	526.318	456.682	218.31	221.071	294.046	239.773	426.136	588	625.591
IL-18 Bpa	1775.3	1176.41	2857.18	1871.36	2677.68	2526.82	2351.18	1753.81	1412.57	2312.05	1447.27	2655.64	2328	2514.09
IL-19	34.3043	40.9091	75.6818	58.3636	86.6818	86.8182	74.1818	50.8095	49.5714	79.0455	45.7727	107.636	92.5	83.5909
IL-1a	255.304	305.909	422.182	115.364	341.682	326.318	352.682	287.81	311.071	376.546	105.273	449.136	408.5	321.591
IL-1b	27.3043	36.4091	50.6818	43.3636	26.6818	70.3182	54.1818	37.8095	41.5714	55.5455	39.2727	64.6364	84.5	73.0909
IL-1ra	143.804	78.9091	153.682	110.864	95.6818	154.318	92.1818	166.81	90.0714	178.046	80.7727	113.136	228	130.591
IL-2	87.8043	57.4091	121.182	264.364	198.682	161.318	130.182	70.3095	92.0714	101.546	102.273	96.1364	190	149.591
IL-22	39.8043	44.9091	75.6818	49.8636	91.6818	94.8182	72.6818	53.8095	53.5714	81.5455	40.7727	109.136	98	85.0909
IL-23	18.3043	35.4091	47.6818	27.8636	46.6818	55.8182	82.1818	43.3095	34.5714	54.0455	20.7727	87.6364	59	55.5909
IL-24	37.8043	70.4091	67.6818	53.3636	64.6818	73.3182	66.1818	66.3095	64.5714	96.0455	52.2727	115.636	87.5	102.091
IL-27	35.8043	82.4091	95.6818	46.3636	100.682	75.8182	64.1818	66.8095	69.0714	143.046	45.7727	123.636	96.5	64.0909
IL-3	39.3043	31.4091	79.1818	42.3636	46.6818	51.8182	51.6818	31.3095	33.0714	60.5455	33.7727	50.1364	63.5	67.0909
IL-31	36.3043	47.9091	62.1818	21.3636	69.6818	72.3182	55.1818	41.3095	54.0714	70.5455	22.2727	72.1364	76	66.5909
IL-32	57.3043	80.9091	102.682	58.8636	104.682	86.3182	79.6818	71.3095	87.0714	165.546	44.7727	134.636	102	85.5909
IL-33	31.8043	36.4091	38.6818	5.86364	56.1818	35.3182	39.1818	36.8095	47.5714	57.0455	18.7727	41.6364	69	62.0909
IL-34	52.3043	57.9091	66.6818	33.3636	87.6818	82.8182	77.6818	51.3095	59.5714	90.5455	38.7727	72.6364	101	99.5909
IL-4	14.3043	30.9091	52.1818	45.8636	73.1818	96.8182	91.6818	30.3095	32.5714	67.5455	40.2727	90.6364	94.5	98.5909
IL-5	93.8043	121.409	164.182	56.8636	148.682	70.3182	51.6818	141.81	134.571	155.045	49.2727	198.136	115	55.0909
IL-6	60.8043	97.4091	139.682	107.864	382.682	113.318	106.182	100.81	91.5714	139.545	69.7727	198.136	115.5	112.591
IL-8	58.8043	39.9091	62.1818	115.364	103.682	101.318	53.6818	70.3095	45.0714	147.045	59.7727	145.136	78.5	96.5909
KLK3	320.804	691.409	565.182	210.864	637.682	1286.82	1426.18	264.31	806.071	436.546	154.773	676.636	1733	1919.09
Leptin	257.304	333.409	191.182	325.364	129.682	836.818	93.6818	674.31	200.571	79.5455	138.773	113.136	492	123.091
LIF	20.3043	28.4091	48.6818	27.3636	49.1818	44.8182	32.1818	36.8095	35.0714	53.0455	10.7727	66.6364	49.5	39.5909
Lipocalin-2	2725.3	3431.41	4822.18	3656.36	6112.68	4571.82	4546.18	3353.81	2717.57	5222.05	3792.27	6090.64	4833	4804.09
M-CSF	124.304	180.409	249.682	78.3636	239.182	171.318	160.182	125.31	173.071	227.046	93.7727	266.136	170.5	158.091
MIF	260.304	207.409	432.182	374.864	662.682	548.818	326.182	249.31	294.571	660.545	225.773	466.136	441	476.591
MMP-9	8570.3	7811.41	14402.2	10291.4	14302.7	11906.8	9031.18	7253.81	7462.57	12747	8247.27	15185.6	12458	10889.1
Myeloperoxidase	83.3043	166.909	220.682	372.864	485.682	459.818	265.182	213.31	140.571	341.045	259.773	501.136	435	409.591
Osteopontin	1097.3	1401.41	3007.18	1551.36	3597.68	1566.82	1931.18	2083.81	1042.57	3267.05	2212.27	2650.64	1498	2119.09
PDGF-AA	1230.3	1166.41	1982.18	2101.36	2087.68	1346.82	1356.18	1308.81	1647.57	1772.05	1077.27	2020.64	1413	1464.09
PDGF-AB/BB	3325.3	2131.41	3922.18	5641.36	5282.68	3931.82	3621.18	3453.81	3647.57	3932.05	4812.27	5005.64	4038	4149.09
Pentraxin 3	459.804	552.409	684.682	405.864	957.682	572.318	512.682	490.81	535.071	732.045	344.773	920.636	715	525.091
RAGE	117.304	92.4091	182.182	239.364	254.682	152.818	172.682	162.81	100.571	250.546	132.773	244.636	167.5	197.591
RBP-4	652.804	545.409	812.182	1891.36	1562.68	2291.82	1701.18	543.81	654.071	1112.05	1587.27	2275.64	2143	3049.09
Relaxin-2	75.3043	71.4091	96.6818	67.8636	114.682	106.818	63.6818	84.3095	79.5714	156.546	49.7727	111.136	121.5	132.591
Restin	459.304	280.909	902.182	931.364	682.682	614.818	287.682	389.31	305.571	1012.05	428.773	665.636	592.5	317.091
SDF-1a	293.804	272.909	527.182	479.864	667.682	442.318	439.682	240.31	283.071	448.046	276.273	557.136	505	530.091
SerpinE1	2745.3	3966.41	6442.18	5281.36	7952.68	5961.82	5366.18	4893.81	4077.57	7192.05	5547.27	6805.64	6093	5914.09
SHBG	2625.3	2631.41	4987.18	2446.36	5752.68	3971.82	3886.18	3233.81	2777.57	5527.05	2892.27	4770.64	3938	3759.09
ST2/IL-1 R4	360.804	244.409	381.682	700.864	581.182	433.818	222.182	510.81	286.571	368.045	315.773	574.636	534.5	213.091
TFF3	785.304	716.909	1397.18	1176.36	1372.68	1706.82	1511.18	1013.81	668.071	1787.05	1007.27	1610.64	1768	1759.09
TfR	284.304	375.909	587.182	392.864	535.182	505.818	392.682	283.81	334.071	520.045	340.273	710.636	534	475.591
TGF-a	35.3043	51.9091	50.1818	119.364	104.682	59.3182	58.6818	42.8095	53.0714	94.0455	38.7727	103.136	68	65.5909
Thrombospondin-1	4615.3	3201.41	7722.18	4911.36	8202.68	6046.82	4746.18	4878.81	3542.57	6917.05	3587.27	6955.64	5683	4539.09
TIM-3	606.304	482.909	967.182	711.364	787.682	841.818	906.182	692.81	488.071	1082.05	417.773	905.636	781.5	899.091
TNF-a	33.3043	32.9091	59.6818	260.864	54.6818	51.3182	43.6818	30.3095	50.5714	54.5455	86.2727	70.1364	51	41.5909
uPAR	286.804	185.409	326.682	283.864	365.182	338.318	189.182	261.31	188.071	372.546	172.273	400.636	330.5	246.591
VCAM-1	6845.3	6906.41	10552.2	6846.36	8442.68	8376.82	7461.18	7098.81	6937.57	10297	6892.27	12785.6	9038	9149.09
VEGF	135.804	69.4091	237.682	460.864	173.182	111.318	90.1818	127.81	80.0714	172.546	257.773	206.636	114	80.0909
Vitamin D BP	3195.3	3500.3	4807.2	2986.36	6542.68	6116.82	6896.18	4268.81	3687.57	4812.05	3017.27	7260.64	6203	5929.09
