# Supplementary material for: The anti-obesogenic metabolite, Lac-Phe, is elevated by metformin treatment in prostate cancer patients
Source: EMBO Mol Med. 2026 Apr 6;18(5):1551–62. doi: 10.1038/s44321-026-00408-6 (PMC13179383; doi:10.1038/s44321-026-00408-6)
Supplement: Supplementary file 6 — Figure EV2 Source Data [file 44321_2026_408_MOESM6_ESM.zip › Expanded View Figure 2/Figure EV2C/Fig EV2C-Correlation between GDF-15 and Lac-Phe (Arm B, D56).xlsx]

## Sheet: Sheet1
BIMET-1 trial Arm B Patient#	Lac-Phe, D56 (µM)	GDF-15, D56 (MSI)
B-2	0.32	1063.81
B-3	0.23	1220.64
B-9	0.18	628.571
B-12	0.29	867.045
B-14	0.19	801
B-15	0.19	1334.09
B-16	0.15	797.273
